# Supplementary material for: Central Sensitisation After Orthopaedic Trauma: An Overlooked Contributor to Chronic Pain and Functional Disability—A Scoping Review
Source: J Clin Med. 2026 Jan 28;15(3):1035. doi: 10.3390/jcm15031035 (PMC12898706; doi:10.3390/jcm15031035)
Supplement: Supplementary file 1 [file jcm-15-01035-s001.zip]

Archive with 1 entries (1 files):
- jcm-4097067-supplementary.pdf
